# Supplementary material for: Nanotherapy Targeting miR-10b Improves Survival in Orthotopic Glioblastoma Models
Source: J Funct Biomater. 2025 Dec 26;17(1):15. doi: 10.3390/jfb17010015 (PMC12843090; doi:10.3390/jfb17010015)
Supplement: Supplementary file 1 [file jfb-17-00015-s001.zip]

Archive with 1 entries (1 files):
- jfb-4026141-supplementary.pdf
